# Supplementary material for: Engineered chirality of one-dimensional nanowires
Source: Sci Adv. 2025 Jun 13;11(24):eadx4761. doi: 10.1126/sciadv.adx4761 (PMC12164949; doi:10.1126/sciadv.adx4761)
Supplement: Supplementary file 2 — Movie S1 [file sciadv.adx4761_movie_s1.zip]

Archive with 1 entries (1 files):
- sciadv.adx4761_movie_s1.mp4
